# Supplementary material for: Unmet Needs for Dental Care Before and During the COVID-19 Pandemic in Greece: A Cross-Sectional Study
Source: Healthcare (Basel). 2024 Nov 15;12(22):2286. doi: 10.3390/healthcare12222286 (PMC11593393; doi:10.3390/healthcare12222286)
Supplement: Supplementary file 1 [file healthcare-12-02286-s001.zip]

Archive with 1 entries (1 files):
- healthcare-3272406-supplementary.pdf
